# Supplementary material for: New definitions of human lymphoid and follicular cell entities in lymphatic tissue by machine learning
Source: Sci Rep. 2022 Nov 8;12:18991. doi: 10.1038/s41598-022-18097-9 (PMC9643435; doi:10.1038/s41598-022-18097-9)
Supplement: Supplementary file 2 — Supplementary Legends. [file 41598_2022_18097_MOESM2_ESM.txt]

supplementary figure legends:
	- si_fig4a_CD3: Example output of 3DCNN trained on CD3 vs. PD1 vieos for a random CD3-Channel from the test set. Grayscale background is the video itself, colors on top is the output-prediction, where red indicates PD1 and blue CD3.
	- si_fig4a_PD1: Example output of 3DCNN trained on CD3 vs. PD1 vieos for a random PD1-Channel from the test set. Grayscale background is the video itself, colors on top is the output-prediction, where red indicates PD1 and blue CD3.
	- si_fig4b_CD3: Example output of 3DCNN trained on CD3 vs. PD1 vieos for a random CD3-Channel from the test set. Grayscale background is the video itself, colors on top is the output-prediction, where red indicates CD3 and blue CD20.
	- si_fig4b_CD20: Example output of 3DCNN trained on CD3 vs. CD20 vieos for a random CD20-Channel from the test set. Grayscale background is the video itself, colors on top is the output-prediction, where red indicates CD3 and blue CD20.
	- si_fig4c_CD20: Example output of 3DCNN trained on CD20 vs. PD1 vieos for a random CD20-Channel from the test set. Grayscale background is the video itself, colors on top is the output-prediction, where red indicates CD20 and blue PD1.
	- si_fig4c_PD1: Example output of 3DCNN trained on CD20 vs. PD1 vieos for a random PD1-Channel from the test set. Grayscale background is the video itself, colors on top is the output-prediction, where red indicates CD20 and blue PD1.
	
	
	
